# Supplementary material for: In Vitro and In Vivo Human Metabolism of Ostarine, a Selective Androgen Receptor Modulator and Doping Agent
Source: Int J Mol Sci. 2024 Jul 17;25(14):7807. doi: 10.3390/ijms25147807 (PMC11277069; doi:10.3390/ijms25147807)
Supplement: Supplementary file 1 [file ijms-25-07807-s001.zip]

Archive with 3 entries (3 files):
- Taoussi-OstaMetID_TableS1-InSil_FINAL.pdf
- Taoussi-OstaMetID_TableS2-InclList_FINAL.pdf
- Taoussi-OstaMetID_TableS3-CDSett_FINAL.pdf
